# Supplementary material for: NR4A3 regulates anoikis resistance and metastasis of bladder cancer through EWSR1
Source: Cancer Biol Ther. 2025 Aug 5;26(1):2535774. doi: 10.1080/15384047.2025.2535774 (PMC12326571; doi:10.1080/15384047.2025.2535774)
Supplement: Supplemental Material [file KCBT_A_2535774_SM7390.zip]

Archive with 6 entries (6 files):
- Revised Figure S3.tif
- Revised Figure S4.tif
- SI-Legends.docx
- 3rd revised figure S5.tif
- Revised Figure S1.tif
- Revised Figure S2.tif
